# Supplementary material for: Unsupervised Clustering of 41,728 Emergency Department Visits: Insights into Patient Profiles and KTAS Reliability
Source: Healthcare (Basel). 2025 Nov 26;13(23):3073. doi: 10.3390/healthcare13233073 (PMC12692310; doi:10.3390/healthcare13233073)
Supplement: Supplementary file 1 [file healthcare-13-03073-s001.zip]

Archive with 1 entries (1 files):
- healthcare-3944653-supplementary.pdf
